# Supplementary material for: Cryptotanshinone affects HFL-1 cells proliferation by inhibiting cytokines secretion in RAW264.7 cells and ameliorates inflammation and fibrosis in newborn rats with hyperoxia induced lung injury
Source: Front Pharmacol. 2023 Jul 25;14:1192370. doi: 10.3389/fphar.2023.1192370 (PMC10407416; doi:10.3389/fphar.2023.1192370)
Supplement: Supplementary file 1 [file Table2.XLSX]

## Sheet: Sheet1
PCR
ACTA2	Hyperoxia			2.5µM			5µM			10µM
	1	2	3	1	2	3	1	2	3	1	2	3
	20.76	21.66	21.26	20.48	22.6	21.47	21.67	20.61	20.32	21.45	20.74	20.35
	20.51	21.93	21.13	20.55	22.73	21.53	21.86	20.48	20.35	21.64	20.32	20.33
	20.94	21.54	21.58	20.57	22.68	21.82	21.63	20.89	20.58	21.69	20.64	19.82
均值	20.7367	21.71	21.3233	20.5333	22.67	21.6067	21.72	20.66	20.4167	21.5933	20.5667	20.1667
GAPDH
	20.13	21.12	20.64	19.64	21.81	20.63	20.78	19.43	19.23	20.14	19.33	18.76
	19.76	21.27	20.59	19.56	21.67	20.34	20.82	19.85	19.36	20.05	19.45	18.71
	19.85	20.89	20.72	19.72	21.93	20.96	20.01	19.73	19.3	19.83	19.05	18.93
均值	19.9133	21.0933	20.65	19.64	21.8033	20.6433	20.5367	19.67	19.2967	20.0067	19.2767	18.8
	20.7367	21.71	21.3233	20.5333	22.67	21.6067	21.72	20.66	20.4167	21.5933	20.5667	20.1667
ΔCT	0.823333	0.616667	0.673333	0.893333	0.866667	0.963333	1.18333	0.99	1.12	1.58667	1.29	1.36667
	0.704444	0.704444	0.704444	0.704444	0.704444	0.704444	0.704444	0.704444	0.704444	0.704444	0.704444	0.704444
ΔΔCT	0.118889	-0.0877778	-0.0311111	0.188889	0.162222	0.258889	0.478889	0.285556	0.415556	0.882222	0.585556	0.662222
2^(-ΔΔCT)	0.920897	1.06273	1.0218	0.877281	0.893648	0.835731	0.71753	0.820426	0.749731	0.542531	0.666393	0.631904
col-1
目的蛋白	Hyperoxia			2.5µM			5µM			10µM
	1	2	3	1	2	3	1	2	3	1	2	3
	22.19	21.29	21.48	20.88	22.64	21.53	21.46	21.43	20.56	20.17	22.39	20.67
	22.1	21.15	21.67	20.25	22.83	21.73	21.59	21.86	20.83	20.15	22.73	20.82
	22.31	21.26	21.69	20.37	22.7	21.59	21.42	21.58	20.41	20.24	22.52	20.73
均值	22.2	21.2333	21.6133	20.5	22.7233	21.6167	21.49	21.6233	20.6	20.1867	22.5467	20.74
GAPDH
	20.03	19.24	19.63	18.24	20.57	19.38	18.95	19.35	18.21	17.32	19.73	17.92
	19.84	19.43	19.68	18.31	20.46	19.62	19.21	18.87	18.11	17.43	19.34	17.63
	19.96	19.56	19.51	18.37	20.51	19.65	18.89	18.91	18.06	17.36	19.78	18.08
均值	19.9433	19.41	19.6067	18.3067	20.5133	19.55	19.0167	19.0433	18.1267	17.37	19.6167	17.8767
	22.2	21.2333	21.6133	20.5	22.7233	21.6167	21.49	21.6233	20.6	20.1867	22.5467	20.74
ΔCT	2.25667	1.82333	2.00667	2.19333	2.21	2.06667	2.47333	2.58	2.47333	2.81667	2.93	2.86333
	2.02889	2.02889	2.02889	2.02889	2.02889	2.02889	2.02889	2.02889	2.02889	2.02889	2.02889	2.02889
ΔΔCT	0.227778	-0.205556	-0.0222222	0.164444	0.181111	0.0377778	0.444444	0.551111	0.444444	0.787778	0.901111	0.834444
2^(-ΔΔCT)	0.853949	1.15313	1.01552	0.892272	0.882023	0.974154	0.734867	0.682494	0.734867	0.579236	0.535474	0.560799
ELISA TGFβ1		standard		Hyperoxia	2.5µM	5µM	10µM		Hyperoxia	2.5µM	5µM	10µM
	OD	1.658	2000	0.127	0.137	0.115	0.103		125.205	142.704	104.206	83.2078
		0.87	1000	0.134	0.124	0.112	0.093		137.454	119.955	98.9568	65.7089
		0.431	500	0.139	0.129	0.114	0.107		146.204	128.705	102.457	90.2074
		0.214	250	0.128	0.121	0.104	0.104		126.955	114.706	84.9577	84.9577
		0.165	125	0.143	0.132	0.113	0.102		153.203	133.955	100.707	81.4579
		0.136	62.5	0.137	0.122	0.108	0.106		142.704	116.456	91.9572	88.4715
		0.084	31.3	0.139	0.126	0.117	0.094		146.204	123.455	107.706	67.4588
		0.061	0	0.13	0.135	0.112	0.108		130.455	139.204	98.9568	91.9572
ELISA IL-6		standard		Hyperoxia	2.5µM	5µM	10µM		Hyperoxia	2.5µM	5µM	10µM
	OD	3.647	1000	0.184	0.171	0.173	0.118		118.137	107.078	108.793	59.0162
		2.438	500	0.195	0.173	0.163	0.133		127.334	108.793	100.161	73.2534
		1.324	250	0.186	0.188	0.168	0.145		119.821	121.5	104.495	84.2267
		0.717	125	0.187	0.183	0.169	0.134		120.661	117.294	105.357	74.1804
		0.362	62.5	0.179	0.168	0.162	0.126		113.908	104.495	99.2901	66.6912
		0.195	31.25	0.183	0.169	0.174	0.14		117.294	105.357	109.649	79.6931
		0.116	15.625	0.192	0.162	0.158	0.137		124.845	99.2901	95.7899	76.9472
		0.062	0	0.185	0.18	0.155	0.132		118.979	114.756	93.1479	72.3238
CCK8	HFL-1 组1 OD							组2 OD							组3 OD
空白	0.097	0.096	0.097	0.099	0.09725			0.219	0.211	0.252	0.243	0.23125			0.201	0.212	0.225	0.217	0.21375
0加药	1.636	1.625	1.632	1.624	1.62925			1.411	1.425	1.436	1.413	1.42125			1.321	1.337	1.322	1.337	1.32925
0µM	1.607	1.604	1.619	1.605	1.60875	0.986619	98.6619	1.446	1.429	1.438	1.439	1.438	1.01408	101.408	1.327	1.321	1.326	1.332	1.3265	0.997535	99.7535
2.5µM	1.618	1.603	1.624	1.609	1.6135	0.989719	98.9719	1.423	1.423	1.417	1.412	1.41875	0.997899	99.7899	1.312	1.321	1.319	1.325	1.31925	0.991035	99.1035
5µM	1.613	1.621	1.624	1.611	1.61725	0.992167	99.2167	1.417	1.435	1.412	1.418	1.4205	0.99937	99.937	1.301	1.306	1.311	1.319	1.30925	0.982071	98.2071
10µM	1.6	1.584	1.599	1.5811	1.59102	0.975049	97.5049	1.403	1.407	1.421	1.437	1.417	0.996429	99.6429	1.318	1.298	1.317	1.321	1.3135	0.985881	98.5881
20µM	1.58	1.601	1.591	1.586	1.5895	0.974054	97.4054	1.376	1.396	1.343	1.376	1.37275	0.959244	95.9244	1.291	1.287	1.293	1.304	1.29375	0.968176	96.8176
	RAW264.7 组1 OD							组2 OD							组3 OD
空白	0.143	0.141	0.143	0.144	0.14275			0.219	0.221	0.22	0.219	0.21975			0.118	0.113	0.112	0.115	0.1145
0加药	1.724	1.729	1.725	1.734	1.728			1.512	1.52	1.518	1.514	1.516			1.987	1.981	1.976	1.971	1.97875
0µM	1.711	1.718	1.721	1.709	1.71475	0.991642	99.1642	1.519	1.527	1.521	1.515	1.5205	1.00347	100.347	1.99	1.982	1.972	1.97	1.9785	0.999866	99.9866
2.5µM	1.72	1.716	1.721	1.719	1.719	0.994323	99.4323	1.512	1.513	1.507	1.518	1.5125	0.9973	99.73	1.978	1.983	1.971	1.974	1.9765	0.998793	99.8793
5µM	1.709	1.718	1.715	1.712	1.7135	0.990853	99.0853	1.507	1.505	1.501	1.508	1.50525	0.991707	99.1707	1.976	1.958	1.962	1.968	1.966	0.993161	99.3161
10µM	1.707	1.703	1.71	1.704	1.706	0.986122	98.6122	1.513	1.507	1.534	1.521	1.51875	1.00212	100.212	1.961	1.967	1.96	1.969	1.96425	0.992222	99.2222
20µM	1.712	1.707	1.716	1.703	1.7095	0.98833	98.833	1.507	1.502	1.498	1.503	1.5025	0.989585	98.9585	1.961	1.956	1.963	1.961	1.96025	0.990076	99.0076
