# Supplementary material for: Cryptotanshinone affects HFL-1 cells proliferation by inhibiting cytokines secretion in RAW264.7 cells and ameliorates inflammation and fibrosis in newborn rats with hyperoxia induced lung injury
Source: Front Pharmacol. 2023 Jul 25;14:1192370. doi: 10.3389/fphar.2023.1192370 (PMC10407416; doi:10.3389/fphar.2023.1192370)
Supplement: Supplementary file 2 [file DataSheet1.ZIP]

Archive with 77 entries (62 files):
- figures/CCK8/
- figures/CCK8/HFL-CCK8.tif
- figures/CCK8/RAW-CCK8.tif
- figures/ELISA/
- figures/ELISA/IL6 ELISA.tif
- figures/ELISA/TGF-a┬1.tif
- figures/ELISA/TNF-a┴.tif
- figures/HE Masson/
- figures/HE Masson/HE Air.jpg
- figures/HE Masson/HE CTS15.jpg
- figures/HE Masson/HE CTS30.jpg
- figures/HE Masson/HE CTS7.5.jpg
- figures/HE Masson/HE Hyperoxia.jpg
- figures/HE Masson/HE╞└╖╓.tif
- figures/HE Masson/Masson CTS15.jpg
- figures/HE Masson/Masson CTS30.jpg
- figures/HE Masson/Masson CTS7.5.jpg
- figures/HE Masson/masson_Air.jpg
- figures/HE Masson/Masson_Hyperoxia.jpg
- figures/HE Masson/╛▐╩╔╧╕░√╩2─┐.tif
- figures/HYP/
- figures/HYP/HYP.tif
- figures/Rt-qPCR/
- figures/Rt-qPCR/ACTA2 HFL-1.tif
- figures/Rt-qPCR/ACTA2.tif
- figures/Rt-qPCR/IL6.tif
- figures/Rt-qPCR/MMP2.tif
- figures/Rt-qPCR/MMP9.tif
- figures/Rt-qPCR/TNF-a┴.tif
- figures/WB/
- figures/WB/HFL-1 WB/
- figures/WB/HFL-1 WB/ACTA2/
- figures/WB/HFL-1 WB/ACTA2/1ACTA2.tif
- figures/WB/HFL-1 WB/ACTA2/1GAPDH.tif
- figures/WB/HFL-1 WB/ACTA2/1merge.tif
- figures/WB/HFL-1 WB/ACTA2/2ACTA2.tif
- figures/WB/HFL-1 WB/ACTA2/2GAPDH.tif
- figures/WB/HFL-1 WB/ACTA2/3ACTA2.tif
- figures/WB/HFL-1 WB/ACTA2/3GAPDH.tif
- figures/WB/HFL-1 WB/ACTA2/3merge.tif
- figures/WB/HFL-1 WB/ACTA2/ACTA2.tif
- figures/WB/HFL-1 WB/ACTA2/merge2.tif
- figures/WB/HFL-1 WB/COL-1/
- figures/WB/HFL-1 WB/COL-1/3col-1.tif
- figures/WB/HFL-1 WB/COL-1/3GAPDH.tif
- figures/WB/HFL-1 WB/COL-1/3merge.tif
- figures/WB/HFL-1 WB/COL-1/COL-1 1.tif
- figures/WB/HFL-1 WB/COL-1/col-1 2.tif
- figures/WB/HFL-1 WB/COL-1/COL1.tif
- figures/WB/HFL-1 WB/COL-1/GAPDH1.tif
- figures/WB/HFL-1 WB/COL-1/GAPDH2.tif
- figures/WB/HFL-1 WB/COL-1/merge1.tif
- figures/WB/HFL-1 WB/COL-1/merge2.tif
- figures/WB/Rat WB/
- figures/WB/Rat WB/ACTA2/
- figures/WB/Rat WB/ACTA2/1/
- figures/WB/Rat WB/ACTA2/1/ACTA2.tif
- figures/WB/Rat WB/ACTA2/1/GAPDH.tif
- figures/WB/Rat WB/ACTA2/1/merge1.tif
- figures/WB/Rat WB/ACTA2/2/
- figures/WB/Rat WB/ACTA2/2/ACTA2.tif
- figures/WB/Rat WB/ACTA2/2/GAPDH.tif
- figures/WB/Rat WB/ACTA2/3/
- figures/WB/Rat WB/ACTA2/3/ACTA2.tif
- figures/WB/Rat WB/ACTA2/3/GAPDH.tif
- figures/WB/Rat WB/ACTA2/ACTA2╡░░╫.tif
- figures/WB/Rat WB/TGF-a┬1/
- figures/WB/Rat WB/TGF-a┬1/GAPDH1.tif
- figures/WB/Rat WB/TGF-a┬1/GAPDH2.tif
- figures/WB/Rat WB/TGF-a┬1/GAPDH3.tif
- figures/WB/Rat WB/TGF-a┬1/merge1.tif
- figures/WB/Rat WB/TGF-a┬1/merge2.tif
- figures/WB/Rat WB/TGF-a┬1/merge3.tif
- figures/WB/Rat WB/TGF-a┬1/TGFa┬1 1.tif
- figures/WB/Rat WB/TGF-a┬1/TGFa┬1 3.tif
- figures/WB/Rat WB/TGF-a┬1/TGFa┬12.tif
- figures/WB/Rat WB/TGF-a┬1/TGF-a┬1╡░░╫.tif
