# Supplementary material for: Cryptotanshinone affects HFL-1 cells proliferation by inhibiting cytokines secretion in RAW264.7 cells and ameliorates inflammation and fibrosis in newborn rats with hyperoxia induced lung injury
Source: Front Pharmacol. 2023 Jul 25;14:1192370. doi: 10.3389/fphar.2023.1192370 (PMC10407416; doi:10.3389/fphar.2023.1192370)
Supplement: Supplementary file 3 [file DataSheet2.ZIP]

Archive with 14 entries (8 files):
- Data and figures/Data.xlsx
- Data and figures/figures/
- Data and figures/figures/CCK8/
- Data and figures/figures/CCK8/CCK8║╧▓ó.tif
- Data and figures/figures/ELISA/
- Data and figures/figures/ELISA/TGF and IL-6.tif
- Data and figures/figures/Molding drawing/
- Data and figures/figures/Molding drawing/╠σ═Γ─ú╨══╝.tif
- Data and figures/figures/Molding drawing/╘∞─ú╨▐╕─═╝2.tif
- Data and figures/figures/PCR/
- Data and figures/figures/PCR/ACTA2and COL1.tif
- Data and figures/figures/weight/
- Data and figures/figures/weight/PN0╠σ╓╪.tif
- Data and figures/figures/weight/PN7╠σ╓╪.tif
