# Supplementary material for: Cryptotanshinone affects HFL-1 cells proliferation by inhibiting cytokines secretion in RAW264.7 cells and ameliorates inflammation and fibrosis in newborn rats with hyperoxia induced lung injury
Source: Front Pharmacol. 2023 Jul 25;14:1192370. doi: 10.3389/fphar.2023.1192370 (PMC10407416; doi:10.3389/fphar.2023.1192370)
Supplement: Supplementary file 4 [file Table1.XLSX]

## Sheet: Sheet1
HE score	Air group							Hyperoxia group							CTS 7.5mg/Kg							CTS 15mg/Kg							CTS 30mg/Kg
	n1	n2	n3	n4	n5	n6		n1	n2	n3	n4	n5	n6		n1	n2	n3	n4	n5	n6		n1	n2	n3	n4	n5	n6		n1	n2	n3	n4	n5	n6
	1	0	0	0	1	0		4	4	4	3	3	4		3	4	4	2	3	4		2	3	2	2	2	2		2	1	2	1	2	1
	0	0	0	0	0	0		4	3	4	4	4	4		3	3	3	3	4	3		3	3	2	1	3	3		2	2	1	2	2	2
	0	0	0	0	0	0		4	4	3	4	4	3		4	3	2	3	3	3		2	1	3	2	1	2		3	2	3	1	1	1
	0	1	1	1	0	0		3	4	4	4	3	4		3	3	4	3	3	3		2	2	1	3	3	1		1	3	2	3	2	2
	0	0	0	0	0	0		3	4	4	4	4	4		4	3	3	4	3	2		4	3	2	1	3	3		2	1	2	2	2	3
	1	0	0	0	0	0		4	3	4	3	4	3		3	4	3	3	4	4		2	2	3	1	2	2		2	2	2	1	2	2
average	0.333333	0.166667	0.166667	0.166667	0.166667	0		3.66667	3.66667	3.83333	3.66667	3.66667	3.66667		3.33333	3.33333	3.16667	3	3.33333	3.16667		2.5	2.33333	2.16667	1.66667	2.33333	2.16667		2	1.83333	2	1.66667	1.83333	1.83333
Macrophage score	Air group							Hyperoxia group							CTS 7.5mg/Kg							CTS 15mg/Kg							CTS 30mg/Kg
	n1	n2	n3	n4	n5	n6		n1	n2	n3	n4	n5	n6		n1	n2	n3	n4	n5	n6		n1	n2	n3	n4	n5	n6		n1	n2	n3	n4	n5	n6
	2	2	3	2	4	1		5	12	14	10	13	11		8	14	9	7	7	8		6	9	7	9	4	5		5	2	2	3	2	4
	3	1	1	2	2	2		14	9	15	15	7	11		7	7	8	9	7	7		6	8	6	6	4	6		4	3	4	4	3	2
	1	0	3	3	1	3		7	13	12	8	15	12		11	11	9	11	10	8		7	7	5	7	5	5		5	2	5	5	3	3
	2	2	0	1	0	2		8	12	13	10	12	13		11	10	7	8	8	8		8	8	8	6	6	3		3	3	4	4	6	2
	5	3	0	1	0	1		12	11	9	13	11	10		6	11	19	7	8	9		4	8	5	8	7	8		7	4	2	6	4	2
	1	4	2	0	2	0		10	8	7	9	8	8		11	7	6	13	9	11		9	4	5	8	6	6		2	6	3	1	3	4
	2	2	1	2	1	0		6	9	12	12	10	11		10	9	10	10	9	9		7	5	4	6	5	5		5	4	2	4	3	3
	0	2	1	0	1	1		10	10	10	8	11	12		8	10	9	8	10	10		8	9	6	7	8	7		3	3	6	3	7	1
	2	0	3	3	3	0		9	10	7	11	12	11		8	6	8	7	11	11		4	6	7	6	5	5		1	2	4	3	4	5
	1	1	2	0	1	2		9	13	6	10	9	7		7	6	8	9	8	7		3	5	5	6	6	4		2	1	4	5	3	5
average	1.9	1.7	1.6	1.4	1.5	1.2		9	10.7	10.5	10.6	10.8	10.6		8.7	9.1	9.3	8.9	8.7	8.8		6.2	6.9	5.8	6.9	5.6	5.4		3.7	3	3.6	3.8	3.8	3.1
Fibrosis score	Air group							Hyperoxia group							CTS 7.5mg/Kg							CTS 15mg/Kg							CTS 30mg/Kg
	n1	n2	n3	n4	n5	n6		n1	n2	n3	n4	n5	n6		n1	n2	n3	n4	n5	n6		n1	n2	n3	n4	n5	n6		n1	n2	n3	n4	n5	n6
	0	1	0	0	0	1		3	2	2	2	3	2		2	2	2	2	1	2		2	1	1	3	2	1		1	1	1	1	1	1
	0	0	0	0	0	0		2	2	2	1	3	3		1	1	1	1	2	2		1	1	1	1	1	2		1	1	2	1	0	1
	0	1	0	0	0	0		2	1	3	2	2	2		2	1	2	1	1	1		1	2	1	2	1	2		2	0	1	1	0	0
	0	0	0	1	1	0		2	2	3	2	2	2		2	2	2	2	2	2		1	1	2	1	2	1		1	1	0	0	2	1
	1	0	0	0	0	0		1	3	2	3	1	3		1	2	1	1	2	1		2	1	2	1	1	1		0	1	0	1	1	2
	0	0	0	0	0	0		2	2	2	2	2	3		1	2	1	2	2	2		1	1	1	1	1	1		1	0	0	0	1	1
	0.166667	0.333333	0	0.166667	0.166667	0.166667		2	2	2.33333	2	2.16667	2.5		1.5	1.66667	1.5	1.5	1.66667	1.66667		1.33333	1.16667	1.33333	1.5	1.33333	1.33333		1	0.666667	0.666667	0.666667	0.833333	1
HYP		OD									HYP/(ug/mg)
	standard	0.068	0.133	0.196	0.26	0.326	0.454	0.576	0.698		Air group	0.295893	0.261137	0.210585	0.182148	0.319589	0.265877
	standard	0.069	0.132	0.198	0.263	0.324	0.457	0.578	0.701		Hyperoxia	0.488626	0.45861	0.510742	0.38436	0.479147	0.423855
	Air group	0.258	0.236	0.204	0.186	0.273	0.239				CTS 7.5mg/kg	0.420695	0.38278	0.373302	0.3891	0.322749	0.357504
	Hyperoxia	0.38	0.361	0.394	0.314	0.374	0.339				CTS 15mg/kg	0.338547	0.366983	0.335387	0.294313	0.371722	0.254818
	CTS 7.5mg/kg	0.337	0.313	0.307	0.317	0.275	0.297				CTS 30mg/kg	0.297472	0.335387	0.319589	0.341706	0.321169	0.257978
	CTS 15mg/kg	0.285	0.303	0.283	0.257	0.306	0.232
	CTS 30mg/kg	0.259	0.283	0.273	0.287	0.274	0.234
TGF-β1/GAPDH
		n1					n2					n3
		TGFβ1	gapdh	TGFβ1/gapdh			TGFβ1	gapdh	TGFβ1/gapdh			TGFβ1	gapdh	TGFβ1/gapdh
	Air group	21454.3	36966.3	0.580375		Air group	14101.6	28598	0.493099		Air group	12671.9	36726.5	0.345033
	Hyperoxia	27441.4	26898.9	1.02017		Hyperoxia	28899.3	27041.6	1.0687		Hyperoxia	30273.3	29101.8	1.04025
	CTS 7.5mg/kg	17776.9	23367.7	0.760744		CTS 7.5mg/kg	24222	28414.2	0.852461		CTS 7.5mg/kg	24262.2	24475.6	0.991279
	CTS 15mg/kg	14117.4	19585.7	0.720804		CTS 15mg/kg	18754.3	30394	0.61704		CTS 15mg/kg	15302.3	23900.4	0.640253
	CTS 30mg/kg	10315.2	23548	0.438052		CTS 30mg/kg	16807.1	30910.6	0.543732		CTS 30mg/kg	10469.3	19390.4	0.539923
ACTA2/GAPDH
		n1					n2					n3
		ACTA2	GAPDH	ACTA2/GAPDH			ACTA2	GAPDH	ACTA2/GAPDH			ACTA2	GAPDH	ACTA2/GAPDH
	Air group	4266.13	27925.6	0.152768		Air group	19615.3	32817.4	0.597712		Air group	6245.73	36255.2	0.172271
	Hyperoxia	28600.3	27905.5	1.0249		Hyperoxia	32970	34195	0.964178		Hyperoxia	31217.2	34692.1	0.899836
	CTS 7.5mg/kg	27281.6	29316.9	0.930578		CTS 7.5mg/kg	25308.1	32510.5	0.778459		CTS 7.5mg/kg	20845.4	30208	0.690062
	CTS 15mg/kg	17816.5	29008.4	0.614183		CTS 15mg/kg	19860.3	31791.2	0.624709		CTS 15mg/kg	17165.6	32666.1	0.525486
	CTS 30mg/kg	13887.2	30664.7	0.452873		CTS 30mg/kg	18945.1	37165.5	0.50975		CTS 30mg/kg	18720.6	31479.2	0.594699
TNF-α relative mRNA			Air group			Hyperoxia group			CTS7.5mg/Kg			CTS15mg/Kg			CTS30mg/Kg
		TNF-α	n1	n2	n3	n1	n2	n3	n1	n2	n3	n1	n2	n3	n1	n2	n3
		1	32.39	32.59	33.9	30.97	31.82	30.47	30.19	33.68	31.51	31.7	31.65	32.78	30.55	30.95	31.26
		2	31.66	31.81	31.98	30.53	31.13	30.78	30.5	32.45	31.75	32.05	31.11	32.51	30.91	30.84	31.04
		3	31.94	32.89	32.5	30.88	30.67	31.27	30.33	32.32	31.47	31.54	31.2	32.52	31.09	30.87	31.48
		average1	31.9967	32.43	32.7933	30.7933	31.2067	30.84	30.34	32.8167	31.5767	31.7633	31.32	32.6033	30.85	30.8867	31.26
		GAPDH	n1	n2	n3	n1	n2	n3	n1	n2	n3	n1	n2	n3	n1	n2	n3
			24.43	26.48	24.99	25.97	26.01	25.84	24.74	26.62	26.34	25.77	25.69	26.78	24.87	24.29	24.78
			24.49	25.48	25.76	26.13	26.44	25.77	24.78	27.63	26.46	26.25	25.88	26.98	24.88	24.78	24.45
			25.35	25.26	26.53	25.43	26.48	25.61	25.77	27.97	26.55	26.83	25.67	26.8	24.3	25.62	24.37
		average2	24.7567	25.74	25.76	25.8433	26.31	25.74	25.0967	27.4067	26.45	26.2833	25.7467	26.8533	24.6833	24.8967	24.5333
		ΔCT	7.24	6.69	7.03333	4.95	4.89667	5.1	5.24333	5.41	5.12667	5.48	5.57333	5.75	6.16667	5.99	6.72667
		ΔCT均值	6.98778	6.98778	6.98778	6.98778	6.98778	6.98778	6.98778	6.98778	6.98778	6.98778	6.98778	6.98778	6.98778	6.98778	6.98778
		ΔΔCT	0.252222	-0.297778	0.0455556	-2.03778	-2.09111	-1.88778	-1.74444	-1.57778	-1.86111	-1.50778	-1.41444	-1.23778	-0.821111	-0.997778	-0.261111
		2^(-ΔΔCT)	0.839602	1.22925	0.968917	4.10613	4.26076	3.70065	3.35066	2.9851	3.63287	2.84372	2.66557	2.35835	1.76677	1.99692	1.1984
IL-6 relative mRNA			Air group			Hyperoxia group			CTS7.5mg/Kg			CTS15mg/Kg			CTS30mg/Kg
			n1	n2	n3	n1	n2	n3	n1	n2	n3	n1	n2	n3	n1	n2	n3
		1	25.85	24.96	26.37	27.63	28.42	28.81	28.47	28.77	27.84	28.06	27.97	27.79	27.81	26.81	26.46
		2	25.56	24.32	25.7	27.59	28.35	28.51	28.26	28.66	27.73	28.54	27.34	27.82	27.33	26.33	25.61
		3	25.71	25.67		27.86	28.56	27.96	28.38	29.03	27.57	28.17	27.01	27.93	27.68	26.47	25.22
		average1	25.7067	24.9833	26.035	27.6933	28.4433	28.4267	28.37	28.82	27.7133	28.2567	27.44	27.8467	27.6067	26.5367	25.7633
			n1	n2	n3	n1	n2	n3	n1	n2	n3	n1	n2	n3	n1	n2	n3
		GAPDH	25.16	23.31	24.81	24.53	24.66	25.43	25.37	25.74	25.32	25.63	25.66		25.3	24.37	24.58
			24.18	23.73	24.82	24.64	25.44	25.17	25.31	25.71	24.41	25.57	25.52	25.67	26.33	24.45	24.06
			25.22	23.94	24.67	24.36	25.48	25.67	25.87	26.51	24.97	25.92	25.17	25.03	26.12	24.83	24.15
		average2	24.8533	23.66	24.7667	24.51	25.1933	25.4233	26.03	25.9867	24.9	25.7067	25.45	25.35	25.9167	24.55	24.2633
		ΔCT	0.853333	1.32333	1.26833	3.18333	3.25	3.00333	2.34	2.83333	2.81333	2.55	1.99	2.49667	1.69	1.98667	1.5
		ΔCT均值	1.14833	1.14833	1.14833	1.14833	1.27056	1.14833	1.14833	1.27056	1.14833	1.14833	1.14833	1.14833	1.14833	1.14833	1.14833
		ΔΔCT	0.295	-0.175	-0.12	-2.035	-1.97944	-1.855	-1.19167	-1.56278	-1.665	-1.40167	-0.841667	-1.34833	-0.541667	-0.838333	-0.351667
		2^(-ΔΔCT)	0.815072	1.12896	1.08673	4.09823	3.94341	3.61752	2.28416	2.95422	3.17114	2.64207	1.79212	2.54618	1.45565	1.78798	1.27603
ACTA2 relative mRNA			Air group			Hyperoxia group			CTS7.5mg/Kg			CTS15mg/Kg			CTS30mg/Kg
			n1	n2	n3	n1	n2	n3	n1	n2	n3	n1	n2	n3	n1	n2	n3
		1	35.43	22.96	24.75	23.98	21.96	23.54	22.96	22.83	23.61	24.14	21.67	23.52	23.74	23.7	22.52
		2	23.85	22.86	24.56	23.56	22.53	23.66	23.53	21.86	24.45	23.73	22.36	25.92	23.61	22.66	21.55
		3	24.07	22.83	24.86	23.78	21.9	23.38	22.66	22.79	23.93	24.45	20.42	24.62	23.6	24.63	21.41
		average1	23.96	22.8833	24.7233	23.7733	22.13	23.5267	23.05	22.4933	23.9967	24.1067	21.4833	24.6867	23.65	23.6633	21.8267
			A1	A2	A3	B1	B2	B3	C1	C2	C3	D1	D2	D3	E1	E2	E3
		GAPDH	23.65	22.57	23.94	25.07	23.16	24.75	24.62	23.9	25.54	25.02	22.08	25.18	24.49	24.15	22.58
			23.33	22.33	24.93	25.34	23.6	25.16	24.39	23.76	24.41	24.57	22.6	25.76	24.65	24.02	22.28
			23.22	22.45	24.34	25.63	23.79	25.39	24.07	23.89	25.62	24.77	22.52	26.09	24.02	24.48	22.36
		average2	23.4	22.45	24.4033	25.3467	23.5167	25.1	24.36	23.85	25.19	24.7867	22.4	25.6767	24.3867	24.2167	22.4067
		average1	23.96	22.8833	24.7233	23.7733	22.13	23.5267	23.05	22.4933	23.9967	24.1067	21.4833	24.6867	23.65	23.6633	21.8267
		ΔCT	0.56	0.433333	0.32	-1.57333	-1.38667	-1.57333	-1.31	-1.35667	-1.19333	-0.68	-0.916667	-0.99	-0.736667	-0.553333	-0.58
		ΔCT均值	0.437778	0.437778	0.437778	0.437778	0.437778	0.437778	0.437778	0.437778	0.437778	0.437778	0.437778	0.437778	0.437778	0.437778	0.437778
		ΔΔCT	0.122222	-0.00444444	-0.117778	-2.01111	-1.82444	-2.01111	-1.74778	-1.79444	-1.63111	-1.11778	-1.35444	-1.42778	-1.17444	-0.991111	-1.01778
		2^(-ΔΔCT)	0.918771	1.00309	1.08506	4.03093	3.54171	4.03093	3.35841	3.46882	3.09751	2.17012	2.55699	2.69032	2.25706	1.98772	2.0248
CCK8
	HFL-1	n1 OD				n2 OD				n3 OD
	blank	0.098	0.098	0.097	0.1	0.102	0.099	0.102	0.1	0.097	0.1	0.097	0.096
	control	1.836	1.889	1.861	1.851	1.926	1.916	1.91	1.995	1.398	1.468	1.405	1.407
	2.5µM	1.816	1.809	1.817	1.798	1.897	1.8	1.886	1.937	1.385	1.362	1.37	1.358
	5µM	1.802	1.805	1.794	1.793	1.863	1.879	1.818	1.918	1.337	1.345	1.364	1.339
	10µM	1.793	1.756	1.758	1.789	1.826	1.837	1.833	1.838	1.367	1.379	1.378	1.364
	20µM	1.685	1.694	1.689	1.675	1.739	1.721	1.754	1.736	1.314	1.311	1.308	1.315
	2.5µM	97.2033	96.909	96.1611
	5µM	96.5503	96.3371	94.4592
	10µM	95.159	94.3764	96.407
	20µM	90.1476	89.1476	92.9825
	RAW264.7	n1 OD				n2 OD				n3 OD
	blank	0.25	0.25	0.246	0.246	0.239	0.232	0.252	0.248	0.223	0.222	0.233	0.224
	control	1.424	1.449	1.425	1.437	1.421	1.448	1.458	1.445	2.312	2.375	2.357	2.376
	2.5µM	1.467	1.388	1.411	1.419	1.433	1.443	1.447	1.442	2.29	2.298	2.243	2.354
	5µM	1.295	1.388	1.415	1.402	1.417	1.425	1.432	1.428	2.287	2.283	2.294	2.303
	10µM	1.397	1.375	1.37	1.384	1.403	1.417	1.434	1.4	2.312	2.235	2.389	2.384
	20µM	1.292	1.383	1.306	1.318	1.387	1.392	1.345	1.378	2.162	2.289	2.39	2.105
	2.5µM	98.9458	99.8542	97.2411
	5µM	95.0453	98.542	97.0298
	10µM	95.5935	97.5422	98.826
	20µM	90.8075	94.3762	94.4353
ELISA TGFβ1		standard	Air	Air+CTS	Hyperoxia	Hyperoxia+CTS		Air	Air+CTS	Hyperoxia	Hyperoxia+CTS
	OD	1.307	0.089	0.082	0.138	0.097	TGF-β1（pg/ml）	48.0732	32.3736	157.97	66.0156
		0.716	0.081	0.077	0.134	0.105		30.1308	21.1596	148.999	83.958
		0.375	0.077	0.077	0.125	0.107		21.1596	21.1596	128.814	88.4436
		0.185	0.085	0.078	0.136	0.111		39.102	23.4024	153.485	97.4148
		0.15	0.082	0.099	0.132	0.116		32.3736	70.5012	144.514	108.629
		0.125	0.075	0.083	0.123	0.097		16.674	34.6164	124.328	66.0156
		0.09	0.079	0.091	0.121	0.113		25.6452	52.5588	119.843	101.9
		0.07	0.09	0.087	0.128	0.105		50.316	43.5876	135.542	83.958
ELISA TNF-α		standard	standard	Air	Air+CTS	Hyperoxia	Hyperoxia+CTS			Air	Air+CTS	Hyperoxia	Hyperoxia+CTS
	OD	2.802	2.705	0.1063	0.1214	0.3047	0.2893		TNF-α（pg/ml）	39.0018	45.7969	136.467	128.313
		2.014	1.995	0.1099	0.1008	0.3298	0.2411			40.611	36.5597	149.959	103.41
		1.419	1.45	0.0795	0.1301	0.3228	0.3826			27.2529	49.7648	146.171	119.162
		0.8711	0.8773	0.1458	0.1326	0.3744	0.3047			57.0187	50.9157	174.554	136.467
		0.4802	0.4949	0.1435	0.1441	0.3451	0.2518			55.9487	56.2276	158.307	108.857
		0.2768	0.274	0.1131	0.1928	0.3398	0.2461			42.0471	79.4097	155.404	105.949
		0.1436	0.1417	0.1989	0.1389	0.3729	0.2578			82.3867	43.8201	173.714	111.931
		0.0295	0.0268	0.1703	0.1826	0.3329	0.3005			68.568	74.4726	151.643	134.233
ELISA IL-6		standard	standard	Air	Air+CTS	Hyperoxia	Hyperoxia+CTS			Air	Air+CTS	Hyperoxia	Hyperoxia+CTS
	OD	3.637	3.785	0.1082	0.1128	0.1979	0.1551	0.2064	IL-6（pg/ml）	45.0418	49.0895	118.63	84.6023
		2.438	2.395	0.126	0.1049	0.2007	0.1365	0.242		60.4612	42.1058	120.813	69.2978
		1.324	1.365	0.1096	0.1011	0.1878	0.1483	0.2092		46.279	38.6878	110.718	79.0525
		0.7167	0.7377	0.1272	0.1187	0.1932	0.1531	0.2444		61.4796	54.2132	114.956	82.975
		0.3615	0.3993	0.0976	0.1037	0.1815	0.1352	0.1852		35.5003	41.031	105.75	68.2123
		0.195	0.2174	0.107	0.1114	0.1781	0.1026	0.204		43.9774	47.8628	103.057	40.0421
		0.1157	0.1286	0.1106	0.0965	0.1479	0.1168	0.2112		47.1598	34.49	78.7245	52.571
		0.0614	0.0658	0.138	0.1098	0.1893	0.138	0.266		70.5474	46.4553	111.897	70.5474
ACTA2 relative mRNA		Air			Air+CTS			Hyperoxia			Hyperoxia+CTS
	ACTA2	n1	n2	n3	n1	n2	n3	n1	n2	n3	n1	n2	n3
	1	24.9	24.91	23.42	22.87	22.78	26.12	24.89	24.63	25.74	23.26	25.37	25.73
	2	24.56	24.84	23.81	22.72	23.15	26.34	24.53	24.42	25.04	23.63	24.76	25.36
	3	24.35	25.67	23.64	22.35	23.51	26.09	24.38	23.83	25.31	23.1	24.89	25.38
	average1	24.6033	25.14	23.6233	22.6467	23.1467	26.1833	24.6	24.2933	25.3633	23.33	25.0067	25.49
		n1	n2	n3	n1	n2	n3	n1	n2	n3	n1	n2	n3
	GAPDH	23.26	24.53	23.1	21.67	22.43	25.84	25.08	24.89	26.48	23.18	24.84	25.52
		23.84	23.84	22.76	21.76	21.54	24.9	25.45	25.13	25.46	23.22	25.1	25.37
		23.73	24.43	22.63	21.75	22.73	25.32	25.36	24.55	25.57	23.09	24.24	24.94
	average2	23.61	24.2667	22.83	21.7267	22.2333	25.3533	25.2967	24.8567	25.8367	23.1633	24.7267	25.2767
	average1	24.6033	25.14	23.6233	22.6467	23.1467	26.1833	24.6	24.2933	25.3633	23.33	25.0067	25.49
	ΔCT	0.993333	0.873333	0.793333	0.92	0.913333	0.83	-0.696667	-0.563333	-0.473333	0.166667	0.28	0.213333
	ΔCT均值	0.886667	0.886667	0.886667	0.886667	0.886667	0.886667	0.886667	0.886667	0.886667	0.886667	0.886667	0.886667
	ΔΔCT	0.106667	-0.0133333	-0.0933333	0.0333333	0.0266667	-0.0566667	-1.58333	-1.45	-1.36	-0.72	-0.606667	-0.673333
	2^(-ΔΔCT)	0.928731	1.00928	1.06683	0.97716	0.981686	1.04006	2.99661	2.73208	2.56685	1.64718	1.52274	1.59475
MMP2 relative mRNA		Air			Air+CTS			Hyperoxia			Hyperoxia+CTS
	MMP2	n1	n2	n3	n1	n2	n3	n1	n2	n3	n1	n2	n3
	1	21.42	23.74	23.74	23.42	21.73	22.79	20.09	21.47	21.84	22.45	23.84	22.74
	2	21.56	23.5	23.51	22.8	21.12	22.98	20.54	21.88	21.98	22.66	23.64	22.4
	3	21.94	23.07	23.33	22.97	21.63	22.83	20.74	21.85	21.46	22.84	23.51	22.49
	average1	21.64	23.4367	23.5267	23.0633	21.4933	22.8667	20.4567	21.7333	21.76	22.65	23.6633	22.5433
	GAPDH	20.45	22.09	23.11	22.45	20.26	21.55	20.48	22.66	22.55	21.76	23.48	22.1
		20.54	22.53	22.76	22.1	20.24	21.84	20.67	21.51	21.83	22.57	23.25	22.27
		20.64	22.87	22.87	22.3	20.63	21.69	20.74	22.03	22.004	22.84	23.55	22.32
	average2	20.5433	22.4967	22.9133	22.2833	20.3767	21.6933	20.63	22.0667	22.128	22.39	23.4267	22.23
	average1	21.64	23.4367	23.5267	23.0633	21.4933	22.8667	20.4567	21.7333	21.76	22.65	23.6633	22.5433
	ΔCT	1.09667	0.94	0.613333	0.78	1.11667	1.17333	-0.173333	-0.333333	-0.368	0.26	0.236667	0.313333
	ΔCT均值	0.883333	0.883333	0.883333	0.883333	0.883333	0.883333	0.883333	0.883333	0.883333	0.883333	0.883333	0.883333
	ΔΔCT	0.213333	0.0566667	-0.27	-0.103333	0.233333	0.29	-1.05667	-1.21667	-1.25133	-0.623333	-0.646667	-0.57
	2^(-ΔΔCT)	0.862542	0.961483	1.20581	1.07425	0.850667	0.817902	2.08012	2.32409	2.38061	1.54043	1.56555	1.48452
MMP9 relative mRNA		Air			Air+CTS			Hyperoxia			Hyperoxia+CTS
	MMP9	n1	n2	n3	n1	n2	n3	n1	n2	n3	n1	n2	n3
	1	24.35	25.49	24.44	24.63	23.22	22.73	24.53	23.34	23.64	22.37	24.39	22.87
	2	24.09	25.76	24.73	24.7	23.16	23.01	24.75	23.63	23.54	22.36	24.46	22.47
	3	23.76	25.61	24.18	24.69	23.38	23.32	24.93	23.92	23.36	22.69	24.41	22.85
	average1	24.0667	25.62	24.45	24.6733	23.2533	23.02	24.7367	23.63	23.5133	22.4733	24.42	22.73
		n1	n2	n3	n1	n2	n3	n1	n2	n3	n1	n2	n3
	GAPDH	23.56	25.09	24.39	24.57	23.5	22.83	26.09	25.17	24.15	23.22	24.75	23.06
		24.12	25.78	24.31	24.31	23.03	22.42	25.77	24.42	24.86	22.89	25.48	22.76
		23.87	25.94	24.14	24.74	23.34	22.97	25.36	24.71	24.53	22.75	24.84	23.27
	average2	23.85	25.6033	24.28	24.54	23.29	22.74	25.74	24.7667	24.5133	22.9533	25.0233	23.03
	average1	24.0667	25.62	24.45	24.6733	23.2533	23.02	24.7367	23.63	23.5133	22.4733	24.42	22.73
	ΔCT	0.216667	0.0166667	0.17	0.133333	-0.0366667	0.28	-1.00333	-1.13667	-1	-0.48	-0.603333	-0.3
	ΔCT均值	0.134444	0.134444	0.134444	0.134444	0.134444	0.134444	0.134444	0.134444	0.134444	0.134444	0.134444	0.134444
	ΔΔCT	0.0822222	-0.117778	0.0355556	-0.00111111	-0.171111	0.145556	-1.13778	-1.27111	-1.13444	-0.614444	-0.737778	-0.434444
	2^(-ΔΔCT)	0.944602	1.08506	0.975656	1.00077	1.12593	0.904031	2.20042	2.41347	2.19534	1.53097	1.66761	1.35139
ACTA2/GAPDH		n1					n2					n3
		ACTA2	GAPDH	ACTA2/GAPDH			ACTA2	GAPDH	ACTA2/GAPDH			ACTA2	GAPDH	ACTA2/GAPDH
	Air group	28347.6	38212.1	0.741848			18848	35611.5	0.529267			14315.9	38924.8	0.367783
	Air+CTS	32662.8	44817.5	0.728795			19206	40988.6	0.46857			18168.5	43882.4	0.414028
	Hyperoxia	41168.2	43347.7	0.949721			37742.4	29422.2	1.28279			37819.1	29697.9	1.27346
	HYperoxia+CTS	25856.5	44245.7	0.584384			19092.4	34929.6	0.546596			25247.4	35262	0.715992
COL-1/GAPDH		n1					n2					n3
		ACTA2	GAPDH	ACTA2/GAPDH			ACTA2	GAPDH	ACTA2/GAPDH			ACTA2	GAPDH	ACTA2/GAPDH
	Air group	8897.56	26465.7	0.336192			14592.2	30570.2	0.477332			8160.14	36589.8	0.223017
	Air+CTS	12715.9	36931.2	0.344313			18492.2	31167.5	0.593316			22848.8	48931.7	0.466953
	Hyperoxia	29598.5	35988.7	0.822438			37027.5	40511.5	0.914			33839.9	30894.3	1.09534
	HYperoxia+CTS	12886.9	39611.7	0.325331			11420.1	29501.3	0.387104			22672.7	30715.1	0.738161
